# Supplementary material for: Daily time series of 12 human thermal stress indices in Greece, aggregated at commune level (1998–2022)
Source: Data Brief. 2024 Dec 28;58:111264. doi: 10.1016/j.dib.2024.111264 (PMC11846426; doi:10.1016/j.dib.2024.111264)
Supplement: Supplementary file 1 [file mmc1.xlsx]

## Sheet: Φύλλο1
Suplementary Table 1: HIGH Horizons Study Group
Contact person	Affiliation (department, organisation, city, country)	E-mail address	ORCID number (and link)
Stanley Luchters	Department of Public Health and Primary Care, Ghent University, Ghent, Belgium; Centre for Sexual Health and HIV/AIDS Research, Harare, Zimbabwe; Liverpool School of Tropical medicine (LSTM), UK	stanley.luchters@ugent.be	https://orcid.org/0000-0001-5235-5629
Matthew Chersich	Wits Planetary Health, Faculty of Health Sciences, University of Witwatersrand, Johannesburg, South Africa	matthew.chersich@witsphr.org	https://orcid.org/0000-0002-4320-9168
Gloria Maimela	Wits RHI, Faculty of Health Sciences, University of Witwatersrand, Johannesburg, South Africa	GMaimela@wrhi.ac.za	https://orcid.org/0000-0002-7704-6803
Celeste Madondo	Wits RHI, Faculty of Health Sciences, University of Witwatersrand, Johannesburg, South Africa	cmadondo@wrhi.ac.za
Shobna Sawry	Wits RHI, Faculty of Health Sciences, University of Witwatersrand, Johannesburg, South Africa	SSawry@wrhi.ac.za	https://orcid.org/0000-0002-3845-4863
Mags Beksinska	Wits RHI, Faculty of Health Sciences, University of Witwatersrand, Johannesburg, South Africa	mbeksinska@mru.ac.za	https://orcid.org/0000-0002-4169-4112
Lebohang Radebe	Wits RHI, Faculty of Health Sciences, University of Witwatersrand, Johannesburg, South Africa	leradebe@wrhi.ac.za	https://orcid.org/0000-0003-3184-9165
Fiona Scorgie	Wits RHI, Faculty of Health Sciences, University of Witwatersrand, Johannesburg, South Africa
Darshnika Lakhoo	Wits Planetary Health, Faculty of Health Sciences, University of Witwatersrand, Johannesburg, South Africa	darshnika.lakhoo@witsphr.org
Ijeoma Solarin	Wits Planetary Health, Faculty of Health Sciences, University of Witwatersrand, Johannesburg, South Africa	ijeoma.solarin@witsphr.org	https://orcid.org/0000-0002-2045-3053
Craig Parker	Wits Planetary Health, Faculty of Health Sciences, University of Witwatersrand, Johannesburg, South Africa	craig.parker@witsphr.org	https://orcid.org/0000-0003-2517-929X
Pascalia Munyewende	Wits RHI, Faculty of Health Sciences, University of Witwatersrand, Johannesburg, South Africa	pmunyewende@wrhi.ac.za	https://orcid.org/0000-0002-1244-8799
Jean Le Roux	Wits RHI, Faculty of Health Sciences, University of Witwatersrand, Johannesburg, South Africa	jleroux@wrhi.ac.za
Rose Lamola	Wits RHI, Faculty of Health Sciences, University of Witwatersrand, Johannesburg, South Africa	rrlamola@wrhi.ac.za
Nicholas Brink	Wits Planetary Health, Faculty of Health Sciences, University of Witwatersrand, Johannesburg, South Africa	nicholas.brink@witsphr.org	https://orcid.org/0000-0002-6843-6236
Chuansi Gao	Faculty of Engineering, Department of Design Sciences, Lund University, Lund, Sweden	chuansi.gao@design.lth.se	https://orcid.org/0000-0001-7386-692X
Jakob Eggeling	Faculty of Engineering, Department of Design Sciences, Lund University, Lund, Sweden	jakob.eggeling@design.lth.se	https://orcid.org/0000-0003-0613-3704
Günter Alce	Faculty of Engineering, Department of Design Sciences, Lund University, Lund, Sweden	gunter.alce@design.lth.se	https://orcid.org/0000-0001-7386-692X
Clara Heil	Faculty of Engineering, Department of Design Sciences, Lund University, Lund, Sweden	clara.heil@design.lth.se
Olof Stephansson	Karolinska Institutet, Stockholm, Sweden	olof.stephansson@ki.se
Claudia Hanson	Karolinska Institutet, Stockholm, Sweden	claudia.hanson@ki.se	https://orcid.org/0000-0001-8066-7873
Nathalie Roos	Karolinska Institutet, Stockholm, Sweden	nathalie.roos@ki.se	https://orcid.org/0000-0001-9752-2355
Jeroen de Bont	Karolinska Institutet, Stockholm, Sweden	jeroen.de.bont@ki.se	https://orcid.org/0000-0001-9924-5961
Veronika Tirado	Karolinska Institutet, Stockholm, Sweden	veronika.tirado@ki.se	https://orcid.org/0000-0002-2006-6539
Mian Bao	Karolinska Institutet, Stockholm, Sweden	mian.bao@ki.se
Massimo Stafoggia	Karolinska Institutet, Stockholm, Sweden & Department of Epidemiology, ASL Roma, Roma, Italy	m.stafoggia@deplazio.it
Federica Nobile	Karolinska Institutet, Stockholm, Sweden & Department of Epidemiology, ASL Roma, Roma, Italy	f.nobile@deplazio.it	https://orcid.org/0000-0002-8040-8975
Anayda Portela	World Health Organization, Geneva, Switzerland	portelaa@who.int	https://orcid.org/0000-0001-6368-1585
Jørn Toftum	Technical University of Denmark, Lyngby, Denmark	jtof@dtu.dk	https://orcid.org/0000-0001-7697-7617
Ilona Otto	Wegener Center for Climate and Global Change, University of Graz, Graz, Austria	ilona.otto@uni-graz.at	https://orcid.org/0000-0003-4935-7660
Chloe Brimicombe	Wegener Center for Climate and Global Change, University of Graz, Graz, Austria	chloe.brimicombe@uni-graz.at	https://orcid.org/0000-0001-5550-1556
Katharine Wieser	Wegener Center for Climate and Global Change, University of Graz, Graz, Austria	katharina.wieser@uni-graz.at	https://orcid.org/0009-0008-6307-7183
Tobias Monthaler	Wegener Center for Climate and Global Change, University of Graz, Graz, Austria	tobias.monthaler@uni-graz.at	https://orcid.org/0009-0005-5744-8775
Zeenat Sulaiman	Aga Khan Health Services Kenya, Nairobi, Kenya	zeenat.sulaiman@akhst.org	https://orcid.org/0000-0003-4035-4893
Sohail Baloch	Aga Khan Health Services Kenya, Nairobi, Kenya	sohail.baloch@akhskenya.org
Aquinius Mung'atia	Aga Khan Health Services Kenya, Nairobi, Kenya	aquinius.mungatia@akhskenya.org	https://orcid.org/0000-0003-2168-9516
Fortunate Machingura	Centre for Sexual Health and HIV/AIDS Research, Harare, Zimbabwe	fortunate.machingura@ceshhar.org	https://orcid.org/0000-0003-4623-8180
Jetina Tsvaki	Centre for Sexual Health and HIV/AIDS Research, Harare, Zimbabwe	jetinaj.tsvaki@ceshhar.org
Thabani Moronzie	Centre for Sexual Health and HIV/AIDS Research, Harare, Zimbabwe	thabani.muronzie@ceshhar.org	https://orcid.org/0000-0003-0462-5748
Concilia Mutasa	Centre for Sexual Health and HIV/AIDS Research, Harare, Zimbabwe	concilia.mutasa@ceshhar.org	https://orcid.org/0000-0002-6073-276X
Brian Mqondisi Sibanda	Centre for Sexual Health and HIV/AIDS Research, Harare, Zimbabwe	Brian.sibanda@ceshhar.org
Tariro Chinozvina	Centre for Sexual Health and HIV/AIDS Research, Harare, Zimbabwe	tariro.chinozvina@ceshhar.org
Elizabeth Dangaiso	Centre for Sexual Health and HIV/AIDS Research, Harare, Zimbabwe	elizabeth.dangaiso@ceshhar.org
Jaspar Maguma	Centre for Sexual Health and HIV/AIDS Research, Harare, Zimbabwe	jasper.maguma@ceshhar.org
Bongani Mutimutema	Centre for Sexual Health and HIV/AIDS Research, Harare, Zimbabwe	bongani.mutimutema@ceshhar.org
Progress Chiworeka	Centre for Sexual Health and HIV/AIDS Research, Harare, Zimbabwe	progress.chiworeka@ceshhar.org
Leslie Nyoni	Centre for Sexual Health and HIV/AIDS Research, Harare, Zimbabwe	leslie.nyoni@ceshhar.org
Llyod Pisa	Centre for Sexual Health and HIV/AIDS Research, Harare, Zimbabwe	lloyd.pisa@ceshhar.org
Jeffrey Dirawo	Centre for Sexual Health and HIV/AIDS Research, Harare, Zimbabwe	jeffrey.dirawo@ceshhar.org
Tapiwa Nyakabau	Centre for Sexual Health and HIV/AIDS Research, Harare, Zimbabwe	tapiwa.nyakabau@ceshhar.org
Debra Jackson	London School of Hygiene and Tropical Medicine, London, United Kingdom	Debra.Jackson@lshtm.ac.uk	https://orcid.org/0000-0001-8808-0639
Veronique Filippi	London School of Hygiene and Tropical Medicine, London, United Kingdom	Veronique.Filippi@lshtm.ac.uk	https://orcid.org/0000-0003-1331-3391
Giulia Greco	London School of Hygiene and Tropical Medicine, London, United Kingdom	Giulia.Greco@lshtm.ac.uk	https://orcid.org/0000-0002-5448-9521
Nasser Fardousi	London School of Hygiene and Tropical Medicine, London, United Kingdom	nasser.fardousi@lshtm.ac.uk	https://orcid.org/0000-0002-0306-8612
Olimpia Lamberti	London School of Hygiene and Tropical Medicine, London, United Kingdom	Olimpia.lamberti@lshtm.ac.uk
Isabelle Lange	London School of Hygiene and Tropical Medicine, London, United Kingdom	Isabelle.Lange@lshtm.ac.uk	https://orcid.org/0000-0001-8045-048X
Giorgia Gon	London School of Hygiene and Tropical Medicine, London, United Kingdom	Giorgia.Gon@lshtm.ac.uk
Jo Borghi	London School of Hygiene and Tropical Medicine, London, United Kingdom	jo.borghi@lshtm.ac.uk
Paul Lokubal	London School of Hygiene and Tropical Medicine, London, United Kingdom	Paul.Lokubal@lshtm.ac.uk	https://orcid.org/0000-0002-1212-2035
Cherie Part	London School of Hygiene and Tropical Medicine, London, United Kingdom	Cherie.Part@lshtm.ac.uk
Christos Hadjichristodoulou	Laboratory of Hygiene and Epidemiology, Medical Faculty, University of Thessaly, Larissa, Greece	xhatzi@uth.gr	https://orcid.org/0000-0002-4769-8376
Barbara Mouchtouri	Laboratory of Hygiene and Epidemiology, Medical Faculty, University of Thessaly, Larissa, Greece	mouchtourib@med.uth.gr	https://orcid.org/0000-0003-0289-6595
Maria Kyritsi	Laboratory of Hygiene and Epidemiology, Medical Faculty, University of Thessaly, Larissa, Greece	mkiritsi@med.uth.gr	https://orcid.org/0000-0002-4689-4623
Michalis Koureas	Laboratory of Hygiene and Epidemiology, Medical Faculty, University of Thessaly, Larissa, Greece	mkoureas@uth.gr	https://orcid.org/0000-0003-0289-6595
Fani Kalala	Laboratory of Hygiene and Epidemiology, Medical Faculty, University of Thessaly, Larissa, Greece	fkalala@uth.gr	https://orcid.org/0009-0001-5588-8014
Chara Bogogiannidou	Laboratory of Hygiene and Epidemiology, Medical Faculty, University of Thessaly, Larissa, Greece	zbogogiannidou@uth.gr	https://orcid.org/0000-0001-8908-6709
Ioanna Voulgaridi	Laboratory of Hygiene and Epidemiology, Medical Faculty, University of Thessaly, Larissa, Greece	ioavoulg@uth.gr
Ioannis Messinis	Laboratory of Hygiene and Epidemiology, Medical Faculty, University of Thessaly, Larissa, Greece	messinis@uth.gr
Christina Messini	Laboratory of Hygiene and Epidemiology, Medical Faculty, University of Thessaly, Larissa, Greece	messini@uth.gr
Xara Skentou	Laboratory of Hygiene and Epidemiology, Medical Faculty, University of Thessaly, Larissa, Greece	Haraskentou@gmail.com
Matthaios Speletas	Laboratory of Hygiene and Epidemiology, Medical Faculty, University of Thessaly, Larissa, Greece	maspel@med.uth.gr
Andreas Flouris	Laboratory of Hygiene and Epidemiology, Medical Faculty, University of Thessaly, Larissa, Greece	aflouris@uth.gr
Vana Papaevagelou	Laboratory of Hygiene and Epidemiology, Medical Faculty, University of Thessaly, Larissa, Greece	vpapaev@gmail.com
George Daskalakis	Laboratory of Hygiene and Epidemiology, Medical Faculty, University of Thessaly, Larissa, Greece	gdaskalakis@med.uoa.gr
Androniki Naska	Laboratory of Hygiene and Epidemiology, Medical Faculty, University of Thessaly, Larissa, Greece	anaska@med.uoa.gr
Vassiliki Benetou	Laboratory of Hygiene and Epidemiology, Medical Faculty, University of Thessaly, Larissa, Greece	vbenetou@med.uoa.gr
Anastasia (Tania) Konstantinidou	Laboratory of Hygiene and Epidemiology, Medical Faculty, University of Thessaly, Larissa, Greece	ankon@med.uoa.gr
Boris Kingma	TNO, Soesterberg, the Netherlands	boris.kingma@tno.nl
Koen van der Sanden	TNO, Soesterberg, the Netherlands	koen.vandersanden@tno.nl	https://orcid.org/0000-0003-0204-4413
